# Supplementary material for: Light and Food: Body Image Moderates the Effects of Chronotype on the Risk to Develop an Eating Disorder
Source: J Clin Med. 2025 Jun 17;14(12):4328. doi: 10.3390/jcm14124328 (PMC12194677; doi:10.3390/jcm14124328)
Supplement: Supplementary file 1 [file jcm-14-04328-s001.zip]

Archive with 1 entries (1 files):
- jcm-3626582-supplementary.pdf
